# Supplementary material for: Light Cannabis Use and the Adolescent Brain: An 8-years Longitudinal Assessment of Mental Health, Cognition, and Reward Processing
Source: Psychopharmacology (Berl). 2024 Mar 26;241(7):1447–61. doi: 10.1007/s00213-024-06575-z (PMC11199211; doi:10.1007/s00213-024-06575-z)
Supplement: Supplementary file 2 — Supplementary file2 (XLSX 295 kb) [file 213_2024_6575_MOESM2_ESM.xlsx]

## Sheet: FDR Tests
Multiple comparisons using False Discovery Rates (FDRs)												Set maximum acceptable FDR:	0.05
2-COLUMN INPUT AREA			OUTPUT AREA						Classical one-stage method*				Two-stage sharpened method†					Graphically sharpened method‡
									FDR-derived		FDR-adjusted		Stage 1	Stage 2		FDR-adjusted		Point		FDR-derived		FDR-adjusted
Hypothesis			Unique			Ascending	Hypothesis		significance		p-values		significance	significance		p-values		estimates of	Best	significance		p-values
name	p-values		rank		Order	p-values	name		thresholds		a.k.a. q-values		thresholds	thresholds		a.k.a. q-values		no. of H0s	estimate	thresholds		a.k.a. q-values
LR1_Q1	0.004		14		1	0.001	ANOVA6_Q2		0.000423729	*	0.01475		0.000403551	0.000449236	*	0.0139125		118		0.000520833	*	0.012
LR1_Q1	0.002		10		2	0.001	ANOVA3_Q2		0.000847458	*	0.01475		0.000807103	0.000898473	*	0.0139125		117.117		0.00104167	*	0.012
LR1_Q1	0.631		92		3	0.001	ANOVA3_Q2		0.00127119	*	0.01475		0.00121065	0.00134771	*	0.0139125		116.116		0.0015625	*	0.012
LR1_Q1	0.901		114		4	0.001	LR1_Q1		0.00169492	*	0.01475		0.00161421	0.00179695	*	0.0139125		115.115		0.00208333	*	0.012
LR1_Q1	0.012		18		5	0.001	LR1_Q1		0.00211864	*	0.01475		0.00201776	0.00224618	*	0.0139125		114.114		0.00260417	*	0.012
LR1_Q1	0.002		9		6	0.001	LR1_Q1		0.00254237	*	0.01475		0.00242131	0.00269542	*	0.0139125		113.113		0.003125	*	0.012
LR1_Q1	0.001		8		7	0.001	LR1_Q1		0.0029661	*	0.01475		0.00282486	0.00314465	*	0.0139125		112.112		0.00364583	*	0.012
LR1_Q1	0.001		7		8	0.001	LR1_Q1		0.00338983	*	0.01475		0.00322841	0.00359389	*	0.0139125		111.111		0.00416667	*	0.012
LR1_Q1	0.001		6		9	0.002	LR1_Q1		0.00381356	*	0.0236		0.00363196	0.00404313	*	0.02226		110.22		0.0046875	*	0.0192
LR1_Q1	0.001		5		10	0.002	LR1_Q1		0.00423729	*	0.0236		0.00403551	0.00449236	*	0.02226		109.218		0.00520833	*	0.0192
LR1_Q1	0.001		4		11	0.003	ANOVA12_Q2.1		0.00466102	*	0.0272308		0.00443906	0.0049416	*	0.0256846		108.325		0.00572917	*	0.0221538
LR1_Q1	0.529		83		12	0.003	ANOVA4_Q2		0.00508475	*	0.0272308		0.00484262	0.00539084	*	0.0256846		107.322		0.00625	*	0.0221538
LR1_Q1	0.126		43		13	0.003	ANOVA3_Q2		0.00550847	*	0.0272308		0.00524617	0.00584007	*	0.0256846		106.319		0.00677083	*	0.0221538
LR1_Q1	0.341		63		14	0.004	LR1_Q1		0.0059322	*	0.0337143		0.00564972	0.00628931	*	0.0318		105.422		0.00729167	*	0.0274286
LR2_Q1	0.118		42		15	0.008	ANOVA4_Q2		0.00635593		0.059		0.00605327	0.00673854		0.05565		104.839		0.0078125	*	0.048
LR2_Q1	0.026		23		16	0.008	ANOVA1_Q2		0.00677966		0.059		0.00645682	0.00718778		0.05565		103.831		0.00833333	*	0.048
LR2_Q1	0.888		111		17	0.012	ANOVA3_Q2		0.00720339		0.0786667		0.00686037	0.00763702		0.0742		103.239		0.00885417		0.064
LR2_Q1	0.568		88		18	0.012	LR1_Q1		0.00762712		0.0786667		0.00726392	0.00808625		0.0742		102.227		0.009375		0.064
LR2_Q1	0.244		54		19	0.018	ANOVA1_Q2		0.00805085		0.111789		0.00766747	0.00853549		0.105442		101.833		0.00989583		0.0909474
LR2_Q1	0.383		67		20	0.021	ANOVA4_Q2		0.00847458		0.118		0.00807103	0.00898473		0.1113		101.124		0.0104167		0.096
LR3_Q1	0.705		102		21	0.021	ANOVA1_Q2		0.00889831		0.118		0.00847458	0.00943396		0.1113		100.102		0.0109375		0.096
LR3_Q1	0.264		58		22	0.022	ANOVA12_Q2.1		0.00932203		0.118		0.00887813	0.0098832		0.1113		99.182		0.0114583		0.096
LR3_Q1	0.558		86		23	0.026	LR2_Q1		0.00974576		0.133391		0.00928168	0.0103324		0.125817		98.5626		0.0119792		0.108522
LR3_Q1	0.471		78		24	0.028	ANOVA2_Q2		0.0101695		0.13688		0.00968523	0.0107817		0.129108		97.7366		0.0125		0.11136
LR3_Q1	0.413		72		25	0.029	ANOVA4_Q2		0.0105932		0.13688		0.0100888	0.0112309		0.129108		96.8074		0.0130208		0.11136
LR3_Q1	0.128		45		26	0.035	ANOVA12_Q2.1		0.0110169		0.158846		0.0104923	0.0116801		0.149827		96.3731		0.0135417		0.129231
ANOVA1_Q2	0.008		16		27	0.042	ANOVA3_Q2		0.0114407		0.177		0.0108959	0.0121294		0.16695		96.0334		0.0140625		0.144
ANOVA1_Q2	0.542		85		28	0.042	ANOVA1_Q2		0.0118644		0.177		0.0112994	0.0125786		0.16695		94.9896		0.0145833		0.144
ANOVA1_Q2	0.021		21		29	0.053	ANOVA12_Q2.1		0.0122881		0.215655		0.011703	0.0130279		0.20341		95.037	True	0.0151042		0.175448
ANOVA1_Q2	0.174		49		30	0.057	ANOVA13_Q2.1		0.0127119		0.2242		0.0121065	0.0134771		0.21147		94.3796		0.015625		0.1824
ANOVA1_Q2	0.042		28		31	0.06	ANOVA11_Q2.1		0.0131356		0.224937		0.0125101	0.0139263		0.212166		93.617		0.0161458		0.183
ANOVA1_Q2	0.018		19		32	0.061	ANOVA8_Q2		0.0135593		0.224937		0.0129136	0.0143756		0.212166		92.6518		0.0166667		0.183
ANOVA2_Q2	0.028		24		33	0.066	ANOVA5_Q2		0.0139831		0.236		0.0133172	0.0148248		0.2226		92.0771		0.0171875		0.192
ANOVA2_Q2	0.371		66		34	0.071	ANOVA13_Q2.1		0.0144068		0.242378		0.0137207	0.015274		0.228616		91.4962		0.0177083		0.197189
ANOVA2_Q2	0.263		57		35	0.073	ANOVA12_Q2.1		0.0148305		0.242378		0.0141243	0.0157233		0.228616		90.6149		0.0182292		0.197189
ANOVA2_Q2	0.658		94		36	0.076	ANOVA6_Q2		0.0152542		0.242378		0.0145278	0.0161725		0.228616		89.8268		0.01875		0.197189
ANOVA2_Q2	0.564		87		37	0.076	ANOVA5_Q2		0.015678		0.242378		0.0149314	0.0166217		0.228616		88.7446		0.0192708		0.197189
ANOVA2_Q2	0.081		38		38	0.081	ANOVA2_Q2		0.0161017		0.248103		0.0153349	0.017071		0.234015		88.1393		0.0197917		0.201846
ANOVA3_Q2	0.003		13		39	0.082	ANOVA8_Q2		0.0165254		0.248103		0.0157385	0.0175202		0.234015		87.146		0.0203125		0.201846
ANOVA3_Q2	0.182		50		40	0.092	ANOVA4_Q2		0.0169492		0.270537		0.0161421	0.0179695		0.255176		87.0044		0.0208333		0.220098
ANOVA3_Q2	0.001		3		41	0.094	ANOVA11_Q2.1		0.0173729		0.270537		0.0165456	0.0184187		0.255176		86.0927		0.0213542		0.220098
ANOVA3_Q2	0.001		2		42	0.118	LR2_Q1		0.0177966		0.331524		0.0169492	0.0188679		0.3127		87.3016		0.021875		0.269714
ANOVA3_Q2	0.012		17		43	0.126	LR1_Q1		0.0182203		0.335644		0.0173527	0.0193172		0.316587		86.9565		0.0223958		0.273067
ANOVA3_Q2	0.042		27		44	0.127	ANOVA13_Q2.1		0.0186441		0.335644		0.0177563	0.0197664		0.316587		85.9107		0.0229167		0.273067
ANOVA4_Q2	0.029		25		45	0.128	LR3_Q1		0.0190678		0.335644		0.0181598	0.0202156		0.316587		84.8624		0.0234375		0.273067
ANOVA4_Q2	0.681		96		46	0.139	ANOVA11_Q2.1		0.0194915		0.356565		0.0185634	0.0206649		0.33632		84.7851		0.0239583		0.290087
ANOVA4_Q2	0.003		12		47	0.159	ANOVA11_Q2.1		0.0199153		0.399191		0.0189669	0.0211141		0.376526		85.6124		0.0244792		0.324766
ANOVA4_Q2	0.092		40		48	0.164	ANOVA6_Q2		0.020339		0.403167		0.0193705	0.0215633		0.380275		84.9282		0.025		0.328
ANOVA4_Q2	0.008		15		49	0.174	ANOVA1_Q2		0.0207627		0.41902		0.019774	0.0220126		0.395229		84.7458		0.0255208		0.340898
ANOVA4_Q2	0.021		20		50	0.182	ANOVA3_Q2		0.0211864		0.423412		0.0201776	0.0224618		0.399371		84.3521		0.0260417		0.344471
ANOVA5_Q2	0.649		93		51	0.183	ANOVA12_Q2.1		0.0216102		0.423412		0.0205811	0.0229111		0.399371		83.2313		0.0265625		0.344471
ANOVA5_Q2	0.066		33		52	0.216	ANOVA11_Q2.1		0.0220339		0.490154		0.0209847	0.0233603		0.462323		85.4592		0.0270833		0.398769
ANOVA5_Q2	0.51		81		53	0.225	ANOVA12_Q2.1		0.0224576		0.500943		0.0213882	0.0238095		0.4725		85.1613		0.0276042		0.407547
ANOVA5_Q2	0.076		37		54	0.244	LR2_Q1		0.0228814		0.524679		0.0217918	0.0242588		0.494887		85.9788		0.028125		0.426857
ANOVA5_Q2	0.918		115		55	0.246	ANOVA13_Q2.1		0.0233051		0.524679		0.0221953	0.024708		0.494887		84.8806		0.0286458		0.426857
ANOVA5_Q2	0.804		105		56	0.249	ANOVA12_Q2.1		0.0237288		0.524679		0.0225989	0.0251572		0.494887		83.8881		0.0291667		0.426857
ANOVA6_Q2	0.001		1		57	0.263	ANOVA2_Q2		0.0241525		0.536		0.0230024	0.0256065		0.505566		84.1248		0.0296875		0.436068
ANOVA6_Q2	0.39		69		58	0.264	LR3_Q1		0.0245763		0.536		0.023406	0.0260557		0.505566		82.8804		0.0302083		0.436068
ANOVA6_Q2	0.164		48		59	0.268	ANOVA7_Q2		0.025		0.536		0.0238095	0.0265049		0.505566		81.9672		0.0307292		0.436068
ANOVA6_Q2	0.076		36		60	0.273	ANOVA13_Q2.1		0.0254237		0.5369		0.0242131	0.0269542		0.506415		81.1554		0.03125		0.4368
ANOVA6_Q2	0.534		84		61	0.302	ANOVA7_Q2		0.0258475		0.584197		0.0246166	0.0274034		0.551026		83.0946		0.0317708		0.475279
ANOVA6_Q2	0.414		73		62	0.334	ANOVA8_Q2		0.0262712		0.635677		0.0250202	0.0278527		0.599584		85.5856		0.0322917		0.517161
ANOVA7_Q2	0.459		77		63	0.341	LR1_Q1		0.0266949		0.638698		0.0254237	0.0283019		0.602433		84.9772		0.0328125		0.519619
ANOVA7_Q2	0.894		113		64	0.357	ANOVA11_Q2.1		0.0271186		0.658219		0.0258273	0.0287511		0.620845		85.5365		0.0333333		0.5355
ANOVA7_Q2	0.268		59		65	0.37	ANOVA10_Q2		0.0275424		0.663303		0.0262308	0.0292004		0.625641		85.7143		0.0338542		0.539636
ANOVA7_Q2	0.423		74		66	0.371	ANOVA2_Q2		0.0279661		0.663303		0.0266344	0.0296496		0.625641		84.2607		0.034375		0.539636
ANOVA7_Q2	0.302		61		67	0.383	LR2_Q1		0.0283898		0.666957		0.0270379	0.0300988		0.629087		84.2788		0.0348958		0.542609
ANOVA8_Q2	0.334		62		68	0.386	ANOVA12_Q2.1		0.0288136		0.666957		0.0274415	0.0305481		0.629087		83.0619		0.0354167		0.542609
ANOVA8_Q2	0.477		79		69	0.39	ANOVA6_Q2		0.0292373		0.666957		0.027845	0.0309973		0.629087		81.9672		0.0359375		0.542609
ANOVA8_Q2	0.082		39		70	0.409	ANOVA13_Q2.1		0.029661		0.669205		0.0282486	0.0314465		0.631208		82.9103		0.0364583		0.544438
ANOVA8_Q2	0.43		75		71	0.409	ANOVA10_Q2		0.0300847		0.669205		0.0286521	0.0318958		0.631208		81.2183		0.0369792		0.544438
ANOVA8_Q2	0.061		32		72	0.413	LR3_Q1		0.0305085		0.669205		0.0290557	0.032345		0.631208		80.0681		0.0375		0.544438
ANOVA9_Q2	0.927		116		73	0.414	ANOVA6_Q2		0.0309322		0.669205		0.0294592	0.0327942		0.631208		78.4983		0.0380208		0.544438
ANOVA9_Q2	0.944		117		74	0.423	ANOVA7_Q2		0.0313559		0.674514		0.0298628	0.0332435		0.636215		77.9896		0.0385417		0.548757
ANOVA9_Q2	0.699		99		75	0.43	ANOVA8_Q2		0.0317797		0.676533		0.0302663	0.0336927		0.63812		77.193		0.0390625		0.5504
ANOVA9_Q2	0.771		104		76	0.457	ANOVA12_Q2.1		0.0322034		0.703403		0.0306699	0.034142		0.663464		79.1897		0.0395833		0.57226
ANOVA9_Q2	0.7		100		77	0.459	ANOVA7_Q2		0.0326271		0.703403		0.0310734	0.0345912		0.663464		77.634		0.0401042		0.57226
ANOVA10_Q2	0.683		97		78	0.471	LR3_Q1		0.0330508		0.712481		0.031477	0.0350404		0.672027		77.5047		0.040625		0.579646
ANOVA10_Q2	0.628		91		79	0.477	ANOVA8_Q2		0.0334746		0.712481		0.0318805	0.0354897		0.672027		76.4818		0.0411458		0.579646
ANOVA10_Q2	0.409		71		80	0.491	ANOVA13_Q2.1		0.0338983		0.724225		0.0322841	0.0359389		0.683104		76.6208		0.0416667		0.5892
ANOVA10_Q2	0.6		89		81	0.51	ANOVA5_Q2		0.034322		0.742537		0.0326877	0.0363881		0.700376		77.551		0.0421875		0.604098
ANOVA10_Q2	0.37		65		82	0.516	ANOVA11_Q2.1		0.0347458		0.742537		0.0330912	0.0368374		0.700376		76.4463		0.0427083		0.604098
ANOVA11_Q2.1	0.844		107		83	0.529	LR1_Q1		0.0351695		0.750143		0.0334948	0.0372866		0.70755		76.4331		0.0432292		0.610286
ANOVA11_Q2.1	0.357		64		84	0.534	ANOVA6_Q2		0.0355932		0.750143		0.0338983	0.0377358		0.70755		75.1073		0.04375		0.610286
ANOVA11_Q2.1	0.216		52		85	0.542	ANOVA1_Q2		0.0360169		0.752424		0.0343019	0.0381851		0.709701		74.2358		0.0442708		0.612141
ANOVA11_Q2.1	0.891		112		86	0.558	LR3_Q1		0.0364407		0.761636		0.0347054	0.0386343		0.718391		74.6606		0.0447917		0.619636
ANOVA11_Q2.1	0.61		90		87	0.564	ANOVA2_Q2		0.0368644		0.761636		0.035109	0.0390836		0.718391		73.3945		0.0453125		0.619636
ANOVA11_Q2.1	0.516		82		88	0.568	LR2_Q1		0.0372881		0.761636		0.0355125	0.0395328		0.718391		71.7593		0.0458333		0.619636
ANOVA11_Q2.1	0.159		47		89	0.6	ANOVA10_Q2		0.0377119		0.795506		0.0359161	0.039982		0.750337		75		0.0463542		0.647191
ANOVA11_Q2.1	0.972		118		90	0.61	ANOVA11_Q2.1		0.0381356		0.799778		0.0363196	0.0404313		0.754367		74.359		0.046875		0.650667
ANOVA11_Q2.1	0.139		46		91	0.628	ANOVA10_Q2		0.0385593		0.809326		0.0367232	0.0408805		0.763373		75.2688		0.0473958		0.658435
ANOVA11_Q2.1	0.094		41		92	0.631	LR1_Q1		0.0389831		0.809326		0.0371267	0.0413297		0.763373		73.1707		0.0479167		0.658435
ANOVA11_Q2.1	0.863		109		93	0.649	ANOVA5_Q2		0.0394068		0.815588		0.0375303	0.041779		0.769279		74.0741		0.0484375		0.663529
ANOVA11_Q2.1	0.06		31		94	0.658	ANOVA2_Q2		0.0398305		0.815588		0.0379338	0.0422282		0.769279		73.0994		0.0489583		0.663529
ANOVA12_Q2.1	0.183		51		95	0.68	ANOVA13_Q2.1		0.0402542		0.815588		0.0383374	0.0426774		0.769279		75		0.0494792		0.663529
ANOVA12_Q2.1	0.457		76		96	0.681	ANOVA4_Q2		0.040678		0.815588		0.0387409	0.0431267		0.769279		72.1003		0.05		0.663529
ANOVA12_Q2.1	0.022		22		97	0.683	ANOVA10_Q2		0.0411017		0.815588		0.0391445	0.0435759		0.769279		69.4006		0.0505208		0.663529
ANOVA12_Q2.1	0.035		26		98	0.697	ANOVA12_Q2.1		0.0415254		0.815588		0.039548	0.0440252		0.769279		69.3069		0.0510417		0.663529
ANOVA12_Q2.1	0.073		35		99	0.699	ANOVA9_Q2		0.0419492		0.815588		0.0399516	0.0444744		0.769279		66.4452		0.0515625		0.663529
ANOVA12_Q2.1	0.697		98		100	0.7	ANOVA9_Q2		0.0423729		0.815588		0.0403551	0.0449236		0.769279		63.3333		0.0520833		0.663529
ANOVA12_Q2.1	0.249		56		101	0.702	ANOVA13_Q2.1		0.0427966		0.815588		0.0407587	0.0453729		0.769279		60.4027		0.0526042		0.663529
ANOVA12_Q2.1	0.748		103		102	0.705	LR3_Q1		0.0432203		0.815588		0.0411622	0.0458221		0.769279		57.6271		0.053125		0.663529
ANOVA12_Q2.1	0.386		68		103	0.748	ANOVA12_Q2.1		0.0436441		0.856932		0.0415658	0.0462713		0.808276		63.4921		0.0536458		0.697165
ANOVA12_Q2.1	0.003		11		104	0.771	ANOVA9_Q2		0.0440678		0.874788		0.0419693	0.0467206		0.825118		65.5022		0.0541667		0.711692
ANOVA12_Q2.1	0.225		53		105	0.804	ANOVA5_Q2		0.0444915		0.903543		0.0423729	0.0471698		0.85224		71.4286		0.0546875		0.735086
ANOVA12_Q2.1	0.053		29		106	0.844	ANOVA13_Q2.1		0.0449153		0.930766		0.0427764	0.047619		0.877918		83.3333		0.0552083		0.757234
ANOVA13_Q2.1	0.409		70		107	0.844	ANOVA11_Q2.1		0.045339		0.930766		0.04318	0.0480683		0.877918		76.9231		0.0557292		0.757234
ANOVA13_Q2.1	0.491		80		108	0.856	ANOVA13_Q2.1		0.0457627		0.932614		0.0435835	0.0485175		0.879661		76.3889		0.05625		0.758737
ANOVA13_Q2.1	0.246		55		109	0.863	ANOVA11_Q2.1		0.0461864		0.932614		0.0439871	0.0489668		0.879661		72.9927		0.0567708		0.758737
ANOVA13_Q2.1	0.856		108		110	0.877	ANOVA13_Q2.1		0.0466102		0.932614		0.0443906	0.049416		0.879661		73.1707		0.0572917		0.758737
ANOVA13_Q2.1	0.844		106		111	0.888	LR2_Q1		0.0470339		0.932614		0.0447942	0.0498652		0.879661		71.4286		0.0578125		0.758737
ANOVA13_Q2.1	0.702		101		112	0.891	ANOVA11_Q2.1		0.0474576		0.932614		0.0451977	0.0503145		0.879661		64.2202		0.0583333		0.758737
ANOVA13_Q2.1	0.057		30		113	0.894	ANOVA7_Q2		0.0478814		0.932614		0.0456013	0.0507637		0.879661		56.6038		0.0588542		0.758737
ANOVA13_Q2.1	0.877		110		114	0.901	LR1_Q1		0.0483051		0.932614		0.0460048	0.0512129		0.879661		50.5051		0.059375		0.758737
ANOVA13_Q2.1	0.071		34		115	0.918	ANOVA5_Q2		0.0487288		0.941948		0.0464084	0.0516622		0.888464		48.7805		0.0598958		0.76633
ANOVA13_Q2.1	0.273		60		116	0.927	ANOVA9_Q2		0.0491525		0.942983		0.0468119	0.0521114		0.889441		41.0959		0.0604167		0.767172
ANOVA13_Q2.1	0.68		95		117	0.944	ANOVA9_Q2		0.0495763		0.952068		0.0472155	0.0525606		0.89801		35.7143		0.0609375		0.774564
ANOVA13_Q2.1	0.127		44		118	0.972	ANOVA11_Q2.1		0.05		0.972		0.047619	0.0530099		0.91681		35.7143		0.0614583		0.79078

## Sheet: Plots
Untested p-values						Classical one-stage method						Two-stage sharpened method				est. m0 =	106	Graphically sharpened method				est. m0 =	96
Threshold value	Observed frequency	Expected frequency	actual p-values			q-value frequency	actual q-values					q-value frequency	actual q-values					q-value frequency	actual q-values
0.05	28	5.9	0.001			14	0.01475					14	0.0139125					16	0.012
0.1	13	5.9	0.001			4	0.01475					4	0.0139125					6	0.012
0.15	5	5.9	0.001			7	0.01475					8	0.0139125					6	0.012
0.2	5	5.9	0.001			3	0.01475					2	0.0139125					9	0.012
0.25	5	5.9	0.001			11	0.01475					11	0.0139125					4	0.012
0.3	4	5.9	0.001			2	0.01475					2	0.0139125					5	0.012
0.35	3	5.9	0.001			4	0.01475					5	0.0139125					5	0.012
0.4	6	5.9	0.001			2	0.01475					5	0.0139125					1	0.012
0.45	6	5.9	0.002			4	0.0236					0	0.02226					8	0.0192
0.5	5	5.9	0.002			1	0.0236					5	0.02226					1	0.0192
0.55	5	5.9	0.003			8	0.0272308					4	0.0256846					13	0.0221538
0.6	4	5.9	0.003			1	0.0272308					2	0.0256846					6	0.0221538
0.65	4	5.9	0.003			2	0.0272308					13	0.0256846					9	0.0221538
0.7	7	5.9	0.004			12	0.0337143					5	0.0318					14	0.0274286
0.75	3	5.9	0.008			7	0.059					8	0.05565					2	0.048
0.8	1	5.9	0.008			8	0.059					14	0.05565					13	0.048
0.85	3	5.9	0.012			12	0.0786667					2	0.0742					0	0.064
0.9	6	5.9	0.012			2	0.0786667					13	0.0742					0	0.064
0.95	4	5.9	0.018			12	0.111789					1	0.105442					0	0.0909474
1	1	5.9	0.021			2	0.118					0	0.1113					0	0.096
			0.021				0.118						0.1113						0.096
			0.022				0.118						0.1113						0.096
			0.026				0.133391						0.125817						0.108522
			0.028				0.13688						0.129108						0.11136
			0.029				0.13688						0.129108						0.11136
			0.035				0.158846						0.149827						0.129231
			0.042				0.177						0.16695						0.144
			0.042				0.177						0.16695						0.144
			0.053				0.215655						0.20341						0.175448
			0.057				0.2242						0.21147						0.1824
			0.06				0.224937						0.212166						0.183
			0.061				0.224937						0.212166						0.183
			0.066				0.236						0.2226						0.192
			0.071				0.242378						0.228616						0.197189
			0.073				0.242378						0.228616						0.197189
			0.076				0.242378						0.228616						0.197189
			0.076				0.242378						0.228616						0.197189
			0.081				0.248103						0.234015						0.201846
			0.082				0.248103						0.234015						0.201846
			0.092				0.270537						0.255176						0.220098
			0.094				0.270537						0.255176						0.220098
			0.118				0.331524						0.3127						0.269714
			0.126				0.335644						0.316587						0.273067
			0.127				0.335644						0.316587						0.273067
			0.128				0.335644						0.316587						0.273067
			0.139				0.356565						0.33632						0.290087
			0.159				0.399191						0.376526						0.324766
			0.164				0.403167						0.380275						0.328
			0.174				0.41902						0.395229						0.340898
			0.182				0.423412						0.399371						0.344471
			0.183				0.423412						0.399371						0.344471
			0.216				0.490154						0.462323						0.398769
			0.225				0.500943						0.4725						0.407547
			0.244				0.524679						0.494887						0.426857
			0.246				0.524679						0.494887						0.426857
			0.249				0.524679						0.494887						0.426857
			0.263				0.536						0.505566						0.436068
			0.264				0.536						0.505566						0.436068
			0.268				0.536						0.505566						0.436068
			0.273				0.5369						0.506415						0.4368
			0.302				0.584197						0.551026						0.475279
			0.334				0.635677						0.599584						0.517161
			0.341				0.638698						0.602433						0.519619
			0.357				0.658219						0.620845						0.5355
			0.37				0.663303						0.625641						0.539636
			0.371				0.663303						0.625641						0.539636
			0.383				0.666957						0.629087						0.542609
			0.386				0.666957						0.629087						0.542609
			0.39				0.666957						0.629087						0.542609
			0.409				0.669205						0.631208						0.544438
			0.409				0.669205						0.631208						0.544438
			0.413				0.669205						0.631208						0.544438
			0.414				0.669205						0.631208						0.544438
			0.423				0.674514						0.636215						0.548757
			0.43				0.676533						0.63812						0.5504
			0.457				0.703403						0.663464						0.57226
			0.459				0.703403						0.663464						0.57226
			0.471				0.712481						0.672027						0.579646
			0.477				0.712481						0.672027						0.579646
			0.491				0.724225						0.683104						0.5892
			0.51				0.742537						0.700376						0.604098
			0.516				0.742537						0.700376						0.604098
			0.529				0.750143						0.70755						0.610286
			0.534				0.750143						0.70755						0.610286
			0.542				0.752424						0.709701						0.612141
			0.558				0.761636						0.718391						0.619636
			0.564				0.761636						0.718391						0.619636
			0.568				0.761636						0.718391						0.619636
			0.6				0.795506						0.750337						0.647191
			0.61				0.799778						0.754367						0.650667
			0.628				0.809326						0.763373						0.658435
			0.631				0.809326						0.763373						0.658435
			0.649				0.815588						0.769279						0.663529
			0.658				0.815588						0.769279						0.663529
			0.68				0.815588						0.769279						0.663529
			0.681				0.815588						0.769279						0.663529
			0.683				0.815588						0.769279						0.663529
			0.697				0.815588						0.769279						0.663529
			0.699				0.815588						0.769279						0.663529
			0.7				0.815588						0.769279						0.663529
			0.702				0.815588						0.769279						0.663529
			0.705				0.815588						0.769279						0.663529
			0.748				0.856932						0.808276						0.697165
			0.771				0.874788						0.825118						0.711692
			0.804				0.903543						0.85224						0.735086
			0.844				0.930766						0.877918						0.757234
			0.844				0.930766						0.877918						0.757234
			0.856				0.932614						0.879661						0.758737
			0.863				0.932614						0.879661						0.758737
			0.877				0.932614						0.879661						0.758737
			0.888				0.932614						0.879661						0.758737
			0.891				0.932614						0.879661						0.758737
			0.894				0.932614						0.879661						0.758737
			0.901				0.932614						0.879661						0.758737
			0.918				0.941948						0.888464						0.76633
			0.927				0.942983						0.889441						0.767172
			0.944				0.952068						0.89801						0.774564
			0.972				0.972						0.91681						0.79078
			#N/A				#N/A						#N/A						#N/A
			#N/A				#N/A						#N/A						#N/A
			#N/A				#N/A						#N/A						#N/A
			#N/A				#N/A						#N/A						#N/A
			#N/A				#N/A						#N/A						#N/A
			#N/A				#N/A						#N/A						#N/A
			#N/A				#N/A						#N/A						#N/A
			#N/A				#N/A						#N/A						#N/A
			#N/A				#N/A						#N/A						#N/A
			#N/A				#N/A						#N/A						#N/A
			#N/A				#N/A						#N/A						#N/A
			#N/A				#N/A						#N/A						#N/A
			#N/A				#N/A						#N/A						#N/A
			#N/A				#N/A						#N/A						#N/A
			#N/A				#N/A						#N/A						#N/A
			#N/A				#N/A						#N/A						#N/A
			#N/A				#N/A						#N/A						#N/A
			#N/A				#N/A						#N/A						#N/A
			#N/A				#N/A						#N/A						#N/A
			#N/A				#N/A						#N/A						#N/A
			#N/A				#N/A						#N/A						#N/A
			#N/A				#N/A						#N/A						#N/A
			#N/A				#N/A						#N/A						#N/A
			#N/A				#N/A						#N/A						#N/A
			#N/A				#N/A						#N/A						#N/A
			#N/A				#N/A						#N/A						#N/A
			#N/A				#N/A						#N/A						#N/A
			#N/A				#N/A						#N/A						#N/A
			#N/A				#N/A						#N/A						#N/A
			#N/A				#N/A						#N/A						#N/A
			#N/A				#N/A						#N/A						#N/A
			#N/A				#N/A						#N/A						#N/A
			#N/A				#N/A						#N/A						#N/A
			#N/A				#N/A						#N/A						#N/A
			#N/A				#N/A						#N/A						#N/A
			#N/A				#N/A						#N/A						#N/A
			#N/A				#N/A						#N/A						#N/A
			#N/A				#N/A						#N/A						#N/A
			#N/A				#N/A						#N/A						#N/A
			#N/A				#N/A						#N/A						#N/A
			#N/A				#N/A						#N/A						#N/A
			#N/A				#N/A						#N/A						#N/A
			#N/A				#N/A						#N/A						#N/A
			#N/A				#N/A						#N/A						#N/A
			#N/A				#N/A						#N/A						#N/A
			#N/A				#N/A						#N/A						#N/A
			#N/A				#N/A						#N/A						#N/A
			#N/A				#N/A						#N/A						#N/A
			#N/A				#N/A						#N/A						#N/A
			#N/A				#N/A						#N/A						#N/A
			#N/A				#N/A						#N/A						#N/A
			#N/A				#N/A						#N/A						#N/A
			#N/A				#N/A						#N/A						#N/A
			#N/A				#N/A						#N/A						#N/A
			#N/A				#N/A						#N/A						#N/A
			#N/A				#N/A						#N/A						#N/A
			#N/A				#N/A						#N/A						#N/A
			#N/A				#N/A						#N/A						#N/A
			#N/A				#N/A						#N/A						#N/A
			#N/A				#N/A						#N/A						#N/A
			#N/A				#N/A						#N/A						#N/A
			#N/A				#N/A						#N/A						#N/A
			#N/A				#N/A						#N/A						#N/A
			#N/A				#N/A						#N/A						#N/A
			#N/A				#N/A						#N/A						#N/A
			#N/A				#N/A						#N/A						#N/A
			#N/A				#N/A						#N/A						#N/A
			#N/A				#N/A						#N/A						#N/A
			#N/A				#N/A						#N/A						#N/A
			#N/A				#N/A						#N/A						#N/A
			#N/A				#N/A						#N/A						#N/A
			#N/A				#N/A						#N/A						#N/A
			#N/A				#N/A						#N/A						#N/A
			#N/A				#N/A						#N/A						#N/A
			#N/A				#N/A						#N/A						#N/A
			#N/A				#N/A						#N/A						#N/A
			#N/A				#N/A						#N/A						#N/A
			#N/A				#N/A						#N/A						#N/A
			#N/A				#N/A						#N/A						#N/A
			#N/A				#N/A						#N/A						#N/A
			#N/A				#N/A						#N/A						#N/A
			#N/A				#N/A						#N/A						#N/A
			#N/A				#N/A						#N/A						#N/A
			#N/A				#N/A						#N/A						#N/A
			#N/A				#N/A						#N/A						#N/A
			#N/A				#N/A						#N/A						#N/A
			#N/A				#N/A						#N/A						#N/A
			#N/A				#N/A						#N/A						#N/A
			#N/A				#N/A						#N/A						#N/A
			#N/A				#N/A						#N/A						#N/A
			#N/A				#N/A						#N/A						#N/A
			#N/A				#N/A						#N/A						#N/A
			#N/A				#N/A						#N/A						#N/A
			#N/A				#N/A						#N/A						#N/A
			#N/A				#N/A						#N/A						#N/A
			#N/A				#N/A						#N/A						#N/A
			#N/A				#N/A						#N/A						#N/A
			#N/A				#N/A						#N/A						#N/A
			#N/A				#N/A						#N/A						#N/A
			#N/A				#N/A						#N/A						#N/A
			#N/A				#N/A						#N/A						#N/A
			#N/A				#N/A						#N/A						#N/A
			#N/A				#N/A						#N/A						#N/A
			#N/A				#N/A						#N/A						#N/A
			#N/A				#N/A						#N/A						#N/A
			#N/A				#N/A						#N/A						#N/A
			#N/A				#N/A						#N/A						#N/A
			#N/A				#N/A						#N/A						#N/A
			#N/A				#N/A						#N/A						#N/A
			#N/A				#N/A						#N/A						#N/A
			#N/A				#N/A						#N/A						#N/A
			#N/A				#N/A						#N/A						#N/A
			#N/A				#N/A						#N/A						#N/A
			#N/A				#N/A						#N/A						#N/A
			#N/A				#N/A						#N/A						#N/A
			#N/A				#N/A						#N/A						#N/A
			#N/A				#N/A						#N/A						#N/A
			#N/A				#N/A						#N/A						#N/A
			#N/A				#N/A						#N/A						#N/A
			#N/A				#N/A						#N/A						#N/A
			#N/A				#N/A						#N/A						#N/A
			#N/A				#N/A						#N/A						#N/A
			#N/A				#N/A						#N/A						#N/A
			#N/A				#N/A						#N/A						#N/A
			#N/A				#N/A						#N/A						#N/A
			#N/A				#N/A						#N/A						#N/A
			#N/A				#N/A						#N/A						#N/A
			#N/A				#N/A						#N/A						#N/A
			#N/A				#N/A						#N/A						#N/A
			#N/A				#N/A						#N/A						#N/A
			#N/A				#N/A						#N/A						#N/A
			#N/A				#N/A						#N/A						#N/A
			#N/A				#N/A						#N/A						#N/A
			#N/A				#N/A						#N/A						#N/A
			#N/A				#N/A						#N/A						#N/A
			#N/A				#N/A						#N/A						#N/A
			#N/A				#N/A						#N/A						#N/A
			#N/A				#N/A						#N/A						#N/A
			#N/A				#N/A						#N/A						#N/A
			#N/A				#N/A						#N/A						#N/A
			#N/A				#N/A						#N/A						#N/A
			#N/A				#N/A						#N/A						#N/A
			#N/A				#N/A						#N/A						#N/A
			#N/A				#N/A						#N/A						#N/A
			#N/A				#N/A						#N/A						#N/A
			#N/A				#N/A						#N/A						#N/A
			#N/A				#N/A						#N/A						#N/A
			#N/A				#N/A						#N/A						#N/A
			#N/A				#N/A						#N/A						#N/A
			#N/A				#N/A						#N/A						#N/A
			#N/A				#N/A						#N/A						#N/A
			#N/A				#N/A						#N/A						#N/A
			#N/A				#N/A						#N/A						#N/A
			#N/A				#N/A						#N/A						#N/A
			#N/A				#N/A						#N/A						#N/A
			#N/A				#N/A						#N/A						#N/A
			#N/A				#N/A						#N/A						#N/A
			#N/A				#N/A						#N/A						#N/A
			#N/A				#N/A						#N/A						#N/A
			#N/A				#N/A						#N/A						#N/A
			#N/A				#N/A						#N/A						#N/A
			#N/A				#N/A						#N/A						#N/A
			#N/A				#N/A						#N/A						#N/A
			#N/A				#N/A						#N/A						#N/A
			#N/A				#N/A						#N/A						#N/A
			#N/A				#N/A						#N/A						#N/A
			#N/A				#N/A						#N/A						#N/A
			#N/A				#N/A						#N/A						#N/A
			#N/A				#N/A						#N/A						#N/A
			#N/A				#N/A						#N/A						#N/A
			#N/A				#N/A						#N/A						#N/A
			#N/A				#N/A						#N/A						#N/A
			#N/A				#N/A						#N/A						#N/A
			#N/A				#N/A						#N/A						#N/A
			#N/A				#N/A						#N/A						#N/A
			#N/A				#N/A						#N/A						#N/A
			#N/A				#N/A						#N/A						#N/A
			#N/A				#N/A						#N/A						#N/A
			#N/A				#N/A						#N/A						#N/A
			#N/A				#N/A						#N/A						#N/A
			#N/A				#N/A						#N/A						#N/A
			#N/A				#N/A						#N/A						#N/A
			#N/A				#N/A						#N/A						#N/A
			#N/A				#N/A						#N/A						#N/A
			#N/A				#N/A						#N/A						#N/A
			#N/A				#N/A						#N/A						#N/A
			#N/A				#N/A						#N/A						#N/A
			#N/A				#N/A						#N/A						#N/A
			#N/A				#N/A						#N/A						#N/A
			#N/A				#N/A						#N/A						#N/A
			#N/A				#N/A						#N/A						#N/A
			#N/A				#N/A						#N/A						#N/A
			#N/A				#N/A						#N/A						#N/A
			#N/A				#N/A						#N/A						#N/A
			#N/A				#N/A						#N/A						#N/A
			#N/A				#N/A						#N/A						#N/A
			#N/A				#N/A						#N/A						#N/A
			#N/A				#N/A						#N/A						#N/A
			#N/A				#N/A						#N/A						#N/A
			#N/A				#N/A						#N/A						#N/A
			#N/A				#N/A						#N/A						#N/A
			#N/A				#N/A						#N/A						#N/A
			#N/A				#N/A						#N/A						#N/A
			#N/A				#N/A						#N/A						#N/A
			#N/A				#N/A						#N/A						#N/A
			#N/A				#N/A						#N/A						#N/A
			#N/A				#N/A						#N/A						#N/A
			#N/A				#N/A						#N/A						#N/A
			#N/A				#N/A						#N/A						#N/A
			#N/A				#N/A						#N/A						#N/A
			#N/A				#N/A						#N/A						#N/A
			#N/A				#N/A						#N/A						#N/A
			#N/A				#N/A						#N/A						#N/A
			#N/A				#N/A						#N/A						#N/A
			#N/A				#N/A						#N/A						#N/A
			#N/A				#N/A						#N/A						#N/A
			#N/A				#N/A						#N/A						#N/A
			#N/A				#N/A						#N/A						#N/A
			#N/A				#N/A						#N/A						#N/A
			#N/A				#N/A						#N/A						#N/A
			#N/A				#N/A						#N/A						#N/A
			#N/A				#N/A						#N/A						#N/A
			#N/A				#N/A						#N/A						#N/A
			#N/A				#N/A						#N/A						#N/A
			#N/A				#N/A						#N/A						#N/A
			#N/A				#N/A						#N/A						#N/A
			#N/A				#N/A						#N/A						#N/A
			#N/A				#N/A						#N/A						#N/A
			#N/A				#N/A						#N/A						#N/A
			#N/A				#N/A						#N/A						#N/A
			#N/A				#N/A						#N/A						#N/A
			#N/A				#N/A						#N/A						#N/A
			#N/A				#N/A						#N/A						#N/A
			#N/A				#N/A						#N/A						#N/A
			#N/A				#N/A						#N/A						#N/A
			#N/A				#N/A						#N/A						#N/A
			#N/A				#N/A						#N/A						#N/A
			#N/A				#N/A						#N/A						#N/A
			#N/A				#N/A						#N/A						#N/A
			#N/A				#N/A						#N/A						#N/A
			#N/A				#N/A						#N/A						#N/A
			#N/A				#N/A						#N/A						#N/A
			#N/A				#N/A						#N/A						#N/A
			#N/A				#N/A						#N/A						#N/A
			#N/A				#N/A						#N/A						#N/A
			#N/A				#N/A						#N/A						#N/A
			#N/A				#N/A						#N/A						#N/A
			#N/A				#N/A						#N/A						#N/A
			#N/A				#N/A						#N/A						#N/A
			#N/A				#N/A						#N/A						#N/A
			#N/A				#N/A						#N/A						#N/A
			#N/A				#N/A						#N/A						#N/A
			#N/A				#N/A						#N/A						#N/A
			#N/A				#N/A						#N/A						#N/A
			#N/A				#N/A						#N/A						#N/A
			#N/A				#N/A						#N/A						#N/A
			#N/A				#N/A						#N/A						#N/A
			#N/A				#N/A						#N/A						#N/A
			#N/A				#N/A						#N/A						#N/A
			#N/A				#N/A						#N/A						#N/A
			#N/A				#N/A						#N/A						#N/A
			#N/A				#N/A						#N/A						#N/A
			#N/A				#N/A						#N/A						#N/A
			#N/A				#N/A						#N/A						#N/A
			#N/A				#N/A						#N/A						#N/A
			#N/A				#N/A						#N/A						#N/A
			#N/A				#N/A						#N/A						#N/A
			#N/A				#N/A						#N/A						#N/A
			#N/A				#N/A						#N/A						#N/A
			#N/A				#N/A						#N/A						#N/A
			#N/A				#N/A						#N/A						#N/A
			#N/A				#N/A						#N/A						#N/A
			#N/A				#N/A						#N/A						#N/A
			#N/A				#N/A						#N/A						#N/A
			#N/A				#N/A						#N/A						#N/A
			#N/A				#N/A						#N/A						#N/A
			#N/A				#N/A						#N/A						#N/A
			#N/A				#N/A						#N/A						#N/A
			#N/A				#N/A						#N/A						#N/A
			#N/A				#N/A						#N/A						#N/A
			#N/A				#N/A						#N/A						#N/A
			#N/A				#N/A						#N/A						#N/A
			#N/A				#N/A						#N/A						#N/A
			#N/A				#N/A						#N/A						#N/A
			#N/A				#N/A						#N/A						#N/A
			#N/A				#N/A						#N/A						#N/A
			#N/A				#N/A						#N/A						#N/A
			#N/A				#N/A						#N/A						#N/A
			#N/A				#N/A						#N/A						#N/A
			#N/A				#N/A						#N/A						#N/A
			#N/A				#N/A						#N/A						#N/A
			#N/A				#N/A						#N/A						#N/A
			#N/A				#N/A						#N/A						#N/A
			#N/A				#N/A						#N/A						#N/A
			#N/A				#N/A						#N/A						#N/A
			#N/A				#N/A						#N/A						#N/A
			#N/A				#N/A						#N/A						#N/A
			#N/A				#N/A						#N/A						#N/A
			#N/A				#N/A						#N/A						#N/A
			#N/A				#N/A						#N/A						#N/A
			#N/A				#N/A						#N/A						#N/A
			#N/A				#N/A						#N/A						#N/A
			#N/A				#N/A						#N/A						#N/A
			#N/A				#N/A						#N/A						#N/A
			#N/A				#N/A						#N/A						#N/A
			#N/A				#N/A						#N/A						#N/A
			#N/A				#N/A						#N/A						#N/A
			#N/A				#N/A						#N/A						#N/A
			#N/A				#N/A						#N/A						#N/A
			#N/A				#N/A						#N/A						#N/A
			#N/A				#N/A						#N/A						#N/A
			#N/A				#N/A						#N/A						#N/A
			#N/A				#N/A						#N/A						#N/A
			#N/A				#N/A						#N/A						#N/A
			#N/A				#N/A						#N/A						#N/A
			#N/A				#N/A						#N/A						#N/A
			#N/A				#N/A						#N/A						#N/A
			#N/A				#N/A						#N/A						#N/A
			#N/A				#N/A						#N/A						#N/A
			#N/A				#N/A						#N/A						#N/A
			#N/A				#N/A						#N/A						#N/A
			#N/A				#N/A						#N/A						#N/A
			#N/A				#N/A						#N/A						#N/A
			#N/A				#N/A						#N/A						#N/A
			#N/A				#N/A						#N/A						#N/A
			#N/A				#N/A						#N/A						#N/A
			#N/A				#N/A						#N/A						#N/A
			#N/A				#N/A						#N/A						#N/A
			#N/A				#N/A						#N/A						#N/A
			#N/A				#N/A						#N/A						#N/A
			#N/A				#N/A						#N/A						#N/A
			#N/A				#N/A						#N/A						#N/A
			#N/A				#N/A						#N/A						#N/A
			#N/A				#N/A						#N/A						#N/A
			#N/A				#N/A						#N/A						#N/A
			#N/A				#N/A						#N/A						#N/A
			#N/A				#N/A						#N/A						#N/A
			#N/A				#N/A						#N/A						#N/A
			#N/A				#N/A						#N/A						#N/A
			#N/A				#N/A						#N/A						#N/A
			#N/A				#N/A						#N/A						#N/A
			#N/A				#N/A						#N/A						#N/A
			#N/A				#N/A						#N/A						#N/A
			#N/A				#N/A						#N/A						#N/A
			#N/A				#N/A						#N/A						#N/A
			#N/A				#N/A						#N/A						#N/A
			#N/A				#N/A						#N/A						#N/A
			#N/A				#N/A						#N/A						#N/A
			#N/A				#N/A						#N/A						#N/A
			#N/A				#N/A						#N/A						#N/A
			#N/A				#N/A						#N/A						#N/A
			#N/A				#N/A						#N/A						#N/A
			#N/A				#N/A						#N/A						#N/A
			#N/A				#N/A						#N/A						#N/A
			#N/A				#N/A						#N/A						#N/A
			#N/A				#N/A						#N/A						#N/A
			#N/A				#N/A						#N/A						#N/A
			#N/A				#N/A						#N/A						#N/A
			#N/A				#N/A						#N/A						#N/A
			#N/A				#N/A						#N/A						#N/A
			#N/A				#N/A						#N/A						#N/A
			#N/A				#N/A						#N/A						#N/A
			#N/A				#N/A						#N/A						#N/A
			#N/A				#N/A						#N/A						#N/A
			#N/A				#N/A						#N/A						#N/A
			#N/A				#N/A						#N/A						#N/A
			#N/A				#N/A						#N/A						#N/A
			#N/A				#N/A						#N/A						#N/A
			#N/A				#N/A						#N/A						#N/A
			#N/A				#N/A						#N/A						#N/A
			#N/A				#N/A						#N/A						#N/A
			#N/A				#N/A						#N/A						#N/A
			#N/A				#N/A						#N/A						#N/A
			#N/A				#N/A						#N/A						#N/A
			#N/A				#N/A						#N/A						#N/A
			#N/A				#N/A						#N/A						#N/A
			#N/A				#N/A						#N/A						#N/A
			#N/A				#N/A						#N/A						#N/A
			#N/A				#N/A						#N/A						#N/A
			#N/A				#N/A						#N/A						#N/A
			#N/A				#N/A						#N/A						#N/A
			#N/A				#N/A						#N/A						#N/A
			#N/A				#N/A						#N/A						#N/A
			#N/A				#N/A						#N/A						#N/A
			#N/A				#N/A						#N/A						#N/A
			#N/A				#N/A						#N/A						#N/A
			#N/A				#N/A						#N/A						#N/A
			#N/A				#N/A						#N/A						#N/A
			#N/A				#N/A						#N/A						#N/A
			#N/A				#N/A						#N/A						#N/A
			#N/A				#N/A						#N/A						#N/A
			#N/A				#N/A						#N/A						#N/A
			#N/A				#N/A						#N/A						#N/A
			#N/A				#N/A						#N/A						#N/A
			#N/A				#N/A						#N/A						#N/A
			#N/A				#N/A						#N/A						#N/A
			#N/A				#N/A						#N/A						#N/A
			#N/A				#N/A						#N/A						#N/A
			#N/A				#N/A						#N/A						#N/A
			#N/A				#N/A						#N/A						#N/A
			#N/A				#N/A						#N/A						#N/A
			#N/A				#N/A						#N/A						#N/A
			#N/A				#N/A						#N/A						#N/A
			#N/A				#N/A						#N/A						#N/A
			#N/A				#N/A						#N/A						#N/A
			#N/A				#N/A						#N/A						#N/A
			#N/A				#N/A						#N/A						#N/A
			#N/A				#N/A						#N/A						#N/A
			#N/A				#N/A						#N/A						#N/A
			#N/A				#N/A						#N/A						#N/A
			#N/A				#N/A						#N/A						#N/A
			#N/A				#N/A						#N/A						#N/A
			#N/A				#N/A						#N/A						#N/A
			#N/A				#N/A						#N/A						#N/A
			#N/A				#N/A						#N/A						#N/A
			#N/A				#N/A						#N/A						#N/A
			#N/A				#N/A						#N/A						#N/A
			#N/A				#N/A						#N/A						#N/A
			#N/A				#N/A						#N/A						#N/A
			#N/A				#N/A						#N/A						#N/A
			#N/A				#N/A						#N/A						#N/A
			#N/A				#N/A						#N/A						#N/A
			#N/A				#N/A						#N/A						#N/A
			#N/A				#N/A						#N/A						#N/A
			#N/A				#N/A						#N/A						#N/A
			#N/A				#N/A						#N/A						#N/A
			#N/A				#N/A						#N/A						#N/A
			#N/A				#N/A						#N/A						#N/A
			#N/A				#N/A						#N/A						#N/A
			#N/A				#N/A						#N/A						#N/A
			#N/A				#N/A						#N/A						#N/A
			#N/A				#N/A						#N/A						#N/A
			#N/A				#N/A						#N/A						#N/A
			#N/A				#N/A						#N/A						#N/A
			#N/A				#N/A						#N/A						#N/A
			#N/A				#N/A						#N/A						#N/A
			#N/A				#N/A						#N/A						#N/A
			#N/A				#N/A						#N/A						#N/A
			#N/A				#N/A						#N/A						#N/A
			#N/A				#N/A						#N/A						#N/A
			#N/A				#N/A						#N/A						#N/A
			#N/A				#N/A						#N/A						#N/A
			#N/A				#N/A						#N/A						#N/A
			#N/A				#N/A						#N/A						#N/A
			#N/A				#N/A						#N/A						#N/A
			#N/A				#N/A						#N/A						#N/A
			#N/A				#N/A						#N/A						#N/A
			#N/A				#N/A						#N/A						#N/A
			#N/A				#N/A						#N/A						#N/A
			#N/A				#N/A						#N/A						#N/A
			#N/A				#N/A						#N/A						#N/A
			#N/A				#N/A						#N/A						#N/A
			#N/A				#N/A						#N/A						#N/A
			#N/A				#N/A						#N/A						#N/A
			#N/A				#N/A						#N/A						#N/A
			#N/A				#N/A						#N/A						#N/A
			#N/A				#N/A						#N/A						#N/A
			#N/A				#N/A						#N/A						#N/A
			#N/A				#N/A						#N/A						#N/A
			#N/A				#N/A						#N/A						#N/A
			#N/A				#N/A						#N/A						#N/A
			#N/A				#N/A						#N/A						#N/A
			#N/A				#N/A						#N/A						#N/A
			#N/A				#N/A						#N/A						#N/A
			#N/A				#N/A						#N/A						#N/A
			#N/A				#N/A						#N/A						#N/A
			#N/A				#N/A						#N/A						#N/A
			#N/A				#N/A						#N/A						#N/A
			#N/A				#N/A						#N/A						#N/A
			#N/A				#N/A						#N/A						#N/A
			#N/A				#N/A						#N/A						#N/A
			#N/A				#N/A						#N/A						#N/A
			#N/A				#N/A						#N/A						#N/A
			#N/A				#N/A						#N/A						#N/A
			#N/A				#N/A						#N/A						#N/A
			#N/A				#N/A						#N/A						#N/A
			#N/A				#N/A						#N/A						#N/A
			#N/A				#N/A						#N/A						#N/A
			#N/A				#N/A						#N/A						#N/A
			#N/A				#N/A						#N/A						#N/A
			#N/A				#N/A						#N/A						#N/A
			#N/A				#N/A						#N/A						#N/A
			#N/A				#N/A						#N/A						#N/A
			#N/A				#N/A						#N/A						#N/A
			#N/A				#N/A						#N/A						#N/A
			#N/A				#N/A						#N/A						#N/A
			#N/A				#N/A						#N/A						#N/A
			#N/A				#N/A						#N/A						#N/A
			#N/A				#N/A						#N/A						#N/A
			#N/A				#N/A						#N/A						#N/A
			#N/A				#N/A						#N/A						#N/A
			#N/A				#N/A						#N/A						#N/A
			#N/A				#N/A						#N/A						#N/A
			#N/A				#N/A						#N/A						#N/A
			#N/A				#N/A						#N/A						#N/A
			#N/A				#N/A						#N/A						#N/A
			#N/A				#N/A						#N/A						#N/A
			#N/A				#N/A						#N/A						#N/A
			#N/A				#N/A						#N/A						#N/A
			#N/A				#N/A						#N/A						#N/A
			#N/A				#N/A						#N/A						#N/A
			#N/A				#N/A						#N/A						#N/A
			#N/A				#N/A						#N/A						#N/A
			#N/A				#N/A						#N/A						#N/A
			#N/A				#N/A						#N/A						#N/A
			#N/A				#N/A						#N/A						#N/A
			#N/A				#N/A						#N/A						#N/A
			#N/A				#N/A						#N/A						#N/A
			#N/A				#N/A						#N/A						#N/A
			#N/A				#N/A						#N/A						#N/A
			#N/A				#N/A						#N/A						#N/A
			#N/A				#N/A						#N/A						#N/A
			#N/A				#N/A						#N/A						#N/A
			#N/A				#N/A						#N/A						#N/A
			#N/A				#N/A						#N/A						#N/A
			#N/A				#N/A						#N/A						#N/A
			#N/A				#N/A						#N/A						#N/A
			#N/A				#N/A						#N/A						#N/A
			#N/A				#N/A						#N/A						#N/A
			#N/A				#N/A						#N/A						#N/A
			#N/A				#N/A						#N/A						#N/A
			#N/A				#N/A						#N/A						#N/A
			#N/A				#N/A						#N/A						#N/A
			#N/A				#N/A						#N/A						#N/A
			#N/A				#N/A						#N/A						#N/A
			#N/A				#N/A						#N/A						#N/A
			#N/A				#N/A						#N/A						#N/A
			#N/A				#N/A						#N/A						#N/A
			#N/A				#N/A						#N/A						#N/A
			#N/A				#N/A						#N/A						#N/A
			#N/A				#N/A						#N/A						#N/A
			#N/A				#N/A						#N/A						#N/A
			#N/A				#N/A						#N/A						#N/A
			#N/A				#N/A						#N/A						#N/A
			#N/A				#N/A						#N/A						#N/A
			#N/A				#N/A						#N/A						#N/A
			#N/A				#N/A						#N/A						#N/A
			#N/A				#N/A						#N/A						#N/A
			#N/A				#N/A						#N/A						#N/A
			#N/A				#N/A						#N/A						#N/A
			#N/A				#N/A						#N/A						#N/A
			#N/A				#N/A						#N/A						#N/A
			#N/A				#N/A						#N/A						#N/A
			#N/A				#N/A						#N/A						#N/A
			#N/A				#N/A						#N/A						#N/A
			#N/A				#N/A						#N/A						#N/A
			#N/A				#N/A						#N/A						#N/A
			#N/A				#N/A						#N/A						#N/A
			#N/A				#N/A						#N/A						#N/A
			#N/A				#N/A						#N/A						#N/A
			#N/A				#N/A						#N/A						#N/A
			#N/A				#N/A						#N/A						#N/A
			#N/A				#N/A						#N/A						#N/A
			#N/A				#N/A						#N/A						#N/A
			#N/A				#N/A						#N/A						#N/A
			#N/A				#N/A						#N/A						#N/A
			#N/A				#N/A						#N/A						#N/A
			#N/A				#N/A						#N/A						#N/A
			#N/A				#N/A						#N/A						#N/A
			#N/A				#N/A						#N/A						#N/A
			#N/A				#N/A						#N/A						#N/A
			#N/A				#N/A						#N/A						#N/A
			#N/A				#N/A						#N/A						#N/A
			#N/A				#N/A						#N/A						#N/A
			#N/A				#N/A						#N/A						#N/A
			#N/A				#N/A						#N/A						#N/A
			#N/A				#N/A						#N/A						#N/A
			#N/A				#N/A						#N/A						#N/A
			#N/A				#N/A						#N/A						#N/A
			#N/A				#N/A						#N/A						#N/A
			#N/A				#N/A						#N/A						#N/A
			#N/A				#N/A						#N/A						#N/A
			#N/A				#N/A						#N/A						#N/A
			#N/A				#N/A						#N/A						#N/A
			#N/A				#N/A						#N/A						#N/A
			#N/A				#N/A						#N/A						#N/A
			#N/A				#N/A						#N/A						#N/A
			#N/A				#N/A						#N/A						#N/A
			#N/A				#N/A						#N/A						#N/A
			#N/A				#N/A						#N/A						#N/A
			#N/A				#N/A						#N/A						#N/A
			#N/A				#N/A						#N/A						#N/A
			#N/A				#N/A						#N/A						#N/A
			#N/A				#N/A						#N/A						#N/A
			#N/A				#N/A						#N/A						#N/A
			#N/A				#N/A						#N/A						#N/A
			#N/A				#N/A						#N/A						#N/A
			#N/A				#N/A						#N/A						#N/A
			#N/A				#N/A						#N/A						#N/A
			#N/A				#N/A						#N/A						#N/A
			#N/A				#N/A						#N/A						#N/A
			#N/A				#N/A						#N/A						#N/A
			#N/A				#N/A						#N/A						#N/A
			#N/A				#N/A						#N/A						#N/A
			#N/A				#N/A						#N/A						#N/A
			#N/A				#N/A						#N/A						#N/A
			#N/A				#N/A						#N/A						#N/A
			#N/A				#N/A						#N/A						#N/A
			#N/A				#N/A						#N/A						#N/A
			#N/A				#N/A						#N/A						#N/A
			#N/A				#N/A						#N/A						#N/A
			#N/A				#N/A						#N/A						#N/A
			#N/A				#N/A						#N/A						#N/A
			#N/A				#N/A						#N/A						#N/A
			#N/A				#N/A						#N/A						#N/A
			#N/A				#N/A						#N/A						#N/A
			#N/A				#N/A						#N/A						#N/A
			#N/A				#N/A						#N/A						#N/A
			#N/A				#N/A						#N/A						#N/A
			#N/A				#N/A						#N/A						#N/A
			#N/A				#N/A						#N/A						#N/A
			#N/A				#N/A						#N/A						#N/A
			#N/A				#N/A						#N/A						#N/A
			#N/A				#N/A						#N/A						#N/A
			#N/A				#N/A						#N/A						#N/A
			#N/A				#N/A						#N/A						#N/A
			#N/A				#N/A						#N/A						#N/A
			#N/A				#N/A						#N/A						#N/A
			#N/A				#N/A						#N/A						#N/A
			#N/A				#N/A						#N/A						#N/A
			#N/A				#N/A						#N/A						#N/A
			#N/A				#N/A						#N/A						#N/A
			#N/A				#N/A						#N/A						#N/A
			#N/A				#N/A						#N/A						#N/A
			#N/A				#N/A						#N/A						#N/A
			#N/A				#N/A						#N/A						#N/A
			#N/A				#N/A						#N/A						#N/A
			#N/A				#N/A						#N/A						#N/A
			#N/A				#N/A						#N/A						#N/A
			#N/A				#N/A						#N/A						#N/A
			#N/A				#N/A						#N/A						#N/A
			#N/A				#N/A						#N/A						#N/A
			#N/A				#N/A						#N/A						#N/A
			#N/A				#N/A						#N/A						#N/A
			#N/A				#N/A						#N/A						#N/A
			#N/A				#N/A						#N/A						#N/A
			#N/A				#N/A						#N/A						#N/A
			#N/A				#N/A						#N/A						#N/A
			#N/A				#N/A						#N/A						#N/A
			#N/A				#N/A						#N/A						#N/A
			#N/A				#N/A						#N/A						#N/A
			#N/A				#N/A						#N/A						#N/A
			#N/A				#N/A						#N/A						#N/A
			#N/A				#N/A						#N/A						#N/A
			#N/A				#N/A						#N/A						#N/A
			#N/A				#N/A						#N/A						#N/A
			#N/A				#N/A						#N/A						#N/A
			#N/A				#N/A						#N/A						#N/A
			#N/A				#N/A						#N/A						#N/A
			#N/A				#N/A						#N/A						#N/A
			#N/A				#N/A						#N/A						#N/A
			#N/A				#N/A						#N/A						#N/A
			#N/A				#N/A						#N/A						#N/A
			#N/A				#N/A						#N/A						#N/A
			#N/A				#N/A						#N/A						#N/A
			#N/A				#N/A						#N/A						#N/A
			#N/A				#N/A						#N/A						#N/A
			#N/A				#N/A						#N/A						#N/A
			#N/A				#N/A						#N/A						#N/A
			#N/A				#N/A						#N/A						#N/A
			#N/A				#N/A						#N/A						#N/A
			#N/A				#N/A						#N/A						#N/A
			#N/A				#N/A						#N/A						#N/A
			#N/A				#N/A						#N/A						#N/A
			#N/A				#N/A						#N/A						#N/A
			#N/A				#N/A						#N/A						#N/A
			#N/A				#N/A						#N/A						#N/A
			#N/A				#N/A						#N/A						#N/A
			#N/A				#N/A						#N/A						#N/A
			#N/A				#N/A						#N/A						#N/A
			#N/A				#N/A						#N/A						#N/A
			#N/A				#N/A						#N/A						#N/A
			#N/A				#N/A						#N/A						#N/A
			#N/A				#N/A						#N/A						#N/A
			#N/A				#N/A						#N/A						#N/A
			#N/A				#N/A						#N/A						#N/A
			#N/A				#N/A						#N/A						#N/A
			#N/A				#N/A						#N/A						#N/A
			#N/A				#N/A						#N/A						#N/A
			#N/A				#N/A						#N/A						#N/A
			#N/A				#N/A						#N/A						#N/A
			#N/A				#N/A						#N/A						#N/A
			#N/A				#N/A						#N/A						#N/A
			#N/A				#N/A						#N/A						#N/A
			#N/A				#N/A						#N/A						#N/A
			#N/A				#N/A						#N/A						#N/A
			#N/A				#N/A						#N/A						#N/A
			#N/A				#N/A						#N/A						#N/A
			#N/A				#N/A						#N/A						#N/A
			#N/A				#N/A						#N/A						#N/A
			#N/A				#N/A						#N/A						#N/A
			#N/A				#N/A						#N/A						#N/A
			#N/A				#N/A						#N/A						#N/A
			#N/A				#N/A						#N/A						#N/A
			#N/A				#N/A						#N/A						#N/A
			#N/A				#N/A						#N/A						#N/A
			#N/A				#N/A						#N/A						#N/A
			#N/A				#N/A						#N/A						#N/A
			#N/A				#N/A						#N/A						#N/A
			#N/A				#N/A						#N/A						#N/A
			#N/A				#N/A						#N/A						#N/A
			#N/A				#N/A						#N/A						#N/A
			#N/A				#N/A						#N/A						#N/A
			#N/A				#N/A						#N/A						#N/A
			#N/A				#N/A						#N/A						#N/A
			#N/A				#N/A						#N/A						#N/A
			#N/A				#N/A						#N/A						#N/A
			#N/A				#N/A						#N/A						#N/A
			#N/A				#N/A						#N/A						#N/A
			#N/A				#N/A						#N/A						#N/A
			#N/A				#N/A						#N/A						#N/A
			#N/A				#N/A						#N/A						#N/A
			#N/A				#N/A						#N/A						#N/A
			#N/A				#N/A						#N/A						#N/A
			#N/A				#N/A						#N/A						#N/A
			#N/A				#N/A						#N/A						#N/A
			#N/A				#N/A						#N/A						#N/A
			#N/A				#N/A						#N/A						#N/A
			#N/A				#N/A						#N/A						#N/A
			#N/A				#N/A						#N/A						#N/A
			#N/A				#N/A						#N/A						#N/A
			#N/A				#N/A						#N/A						#N/A
			#N/A				#N/A						#N/A						#N/A
			#N/A				#N/A						#N/A						#N/A
			#N/A				#N/A						#N/A						#N/A
			#N/A				#N/A						#N/A						#N/A
			#N/A				#N/A						#N/A						#N/A
			#N/A				#N/A						#N/A						#N/A
			#N/A				#N/A						#N/A						#N/A
			#N/A				#N/A						#N/A						#N/A
			#N/A				#N/A						#N/A						#N/A
			#N/A				#N/A						#N/A						#N/A
			#N/A				#N/A						#N/A						#N/A
			#N/A				#N/A						#N/A						#N/A
			#N/A				#N/A						#N/A						#N/A
			#N/A				#N/A						#N/A						#N/A
			#N/A				#N/A						#N/A						#N/A
			#N/A				#N/A						#N/A						#N/A
			#N/A				#N/A						#N/A						#N/A
			#N/A				#N/A						#N/A						#N/A
			#N/A				#N/A						#N/A						#N/A
			#N/A				#N/A						#N/A						#N/A
			#N/A				#N/A						#N/A						#N/A
			#N/A				#N/A						#N/A						#N/A
			#N/A				#N/A						#N/A						#N/A
			#N/A				#N/A						#N/A						#N/A
			#N/A				#N/A						#N/A						#N/A
			#N/A				#N/A						#N/A						#N/A
			#N/A				#N/A						#N/A						#N/A
			#N/A				#N/A						#N/A						#N/A
			#N/A				#N/A						#N/A						#N/A
			#N/A				#N/A						#N/A						#N/A
			#N/A				#N/A						#N/A						#N/A
			#N/A				#N/A						#N/A						#N/A
			#N/A				#N/A						#N/A						#N/A
			#N/A				#N/A						#N/A						#N/A
			#N/A				#N/A						#N/A						#N/A
			#N/A				#N/A						#N/A						#N/A
			#N/A				#N/A						#N/A						#N/A
			#N/A				#N/A						#N/A						#N/A
			#N/A				#N/A						#N/A						#N/A
			#N/A				#N/A						#N/A						#N/A
			#N/A				#N/A						#N/A						#N/A
			#N/A				#N/A						#N/A						#N/A
			#N/A				#N/A						#N/A						#N/A
			#N/A				#N/A						#N/A						#N/A
			#N/A				#N/A						#N/A						#N/A
			#N/A				#N/A						#N/A						#N/A
			#N/A				#N/A						#N/A						#N/A
			#N/A				#N/A						#N/A						#N/A
			#N/A				#N/A						#N/A						#N/A
			#N/A				#N/A						#N/A						#N/A
			#N/A				#N/A						#N/A						#N/A
			#N/A				#N/A						#N/A						#N/A
			#N/A				#N/A						#N/A						#N/A
			#N/A				#N/A						#N/A						#N/A
			#N/A				#N/A						#N/A						#N/A
			#N/A				#N/A						#N/A						#N/A
			#N/A				#N/A						#N/A						#N/A
			#N/A				#N/A						#N/A						#N/A
			#N/A				#N/A						#N/A						#N/A
			#N/A				#N/A						#N/A						#N/A
			#N/A				#N/A						#N/A						#N/A
			#N/A				#N/A						#N/A						#N/A
			#N/A				#N/A						#N/A						#N/A
			#N/A				#N/A						#N/A						#N/A
			#N/A				#N/A						#N/A						#N/A
			#N/A				#N/A						#N/A						#N/A
			#N/A				#N/A						#N/A						#N/A
			#N/A				#N/A						#N/A						#N/A
			#N/A				#N/A						#N/A						#N/A
			#N/A				#N/A						#N/A						#N/A
			#N/A				#N/A						#N/A						#N/A
			#N/A				#N/A						#N/A						#N/A
			#N/A				#N/A						#N/A						#N/A
			#N/A				#N/A						#N/A						#N/A
			#N/A				#N/A						#N/A						#N/A
			#N/A				#N/A						#N/A						#N/A
			#N/A				#N/A						#N/A						#N/A
			#N/A				#N/A						#N/A						#N/A
			#N/A				#N/A						#N/A						#N/A
			#N/A				#N/A						#N/A						#N/A
			#N/A				#N/A						#N/A						#N/A
			#N/A				#N/A						#N/A						#N/A
			#N/A				#N/A						#N/A						#N/A
			#N/A				#N/A						#N/A						#N/A
			#N/A				#N/A						#N/A						#N/A
			#N/A				#N/A						#N/A						#N/A
			#N/A				#N/A						#N/A						#N/A
			#N/A				#N/A						#N/A						#N/A
			#N/A				#N/A						#N/A						#N/A
			#N/A				#N/A						#N/A						#N/A
			#N/A				#N/A						#N/A						#N/A
			#N/A				#N/A						#N/A						#N/A
			#N/A				#N/A						#N/A						#N/A
			#N/A				#N/A						#N/A						#N/A
			#N/A				#N/A						#N/A						#N/A
			#N/A				#N/A						#N/A						#N/A
			#N/A				#N/A						#N/A						#N/A
			#N/A				#N/A						#N/A						#N/A
			#N/A				#N/A						#N/A						#N/A
			#N/A				#N/A						#N/A						#N/A
			#N/A				#N/A						#N/A						#N/A
			#N/A				#N/A						#N/A						#N/A
			#N/A				#N/A						#N/A						#N/A
			#N/A				#N/A						#N/A						#N/A
			#N/A				#N/A						#N/A						#N/A
			#N/A				#N/A						#N/A						#N/A
			#N/A				#N/A						#N/A						#N/A
			#N/A				#N/A						#N/A						#N/A
			#N/A				#N/A						#N/A						#N/A
			#N/A				#N/A						#N/A						#N/A
			#N/A				#N/A						#N/A						#N/A
			#N/A				#N/A						#N/A						#N/A
			#N/A				#N/A						#N/A						#N/A
			#N/A				#N/A						#N/A						#N/A
			#N/A				#N/A						#N/A						#N/A
			#N/A				#N/A						#N/A						#N/A
			#N/A				#N/A						#N/A						#N/A
			#N/A				#N/A						#N/A						#N/A
			#N/A				#N/A						#N/A						#N/A
			#N/A				#N/A						#N/A						#N/A
			#N/A				#N/A						#N/A						#N/A
			#N/A				#N/A						#N/A						#N/A
			#N/A				#N/A						#N/A						#N/A
			#N/A				#N/A						#N/A						#N/A
			#N/A				#N/A						#N/A						#N/A
			#N/A				#N/A						#N/A						#N/A
			#N/A				#N/A						#N/A						#N/A
			#N/A				#N/A						#N/A						#N/A
			#N/A				#N/A						#N/A						#N/A
			#N/A				#N/A						#N/A						#N/A
			#N/A				#N/A						#N/A						#N/A
			#N/A				#N/A						#N/A						#N/A
			#N/A				#N/A						#N/A						#N/A
			#N/A				#N/A						#N/A						#N/A
			#N/A				#N/A						#N/A						#N/A
			#N/A				#N/A						#N/A						#N/A
			#N/A				#N/A						#N/A						#N/A
			#N/A				#N/A						#N/A						#N/A
			#N/A				#N/A						#N/A						#N/A
			#N/A				#N/A						#N/A						#N/A
			#N/A				#N/A						#N/A						#N/A
			#N/A				#N/A						#N/A						#N/A
			#N/A				#N/A						#N/A						#N/A
			#N/A				#N/A						#N/A						#N/A
			#N/A				#N/A						#N/A						#N/A
			#N/A				#N/A						#N/A						#N/A
			#N/A				#N/A						#N/A						#N/A
			#N/A				#N/A						#N/A						#N/A
			#N/A				#N/A						#N/A						#N/A
			#N/A				#N/A						#N/A						#N/A
			#N/A				#N/A						#N/A						#N/A
			#N/A				#N/A						#N/A						#N/A
			#N/A				#N/A						#N/A						#N/A
			#N/A				#N/A						#N/A						#N/A
			#N/A				#N/A						#N/A						#N/A
			#N/A				#N/A						#N/A						#N/A
			#N/A				#N/A						#N/A						#N/A
			#N/A				#N/A						#N/A						#N/A
			#N/A				#N/A						#N/A						#N/A
			#N/A				#N/A						#N/A						#N/A

## Sheet: Literature
Literature cited	Digital Object Identifier (DOI)
*Benjamini, Y. & Hochberg, Y. (1995) Controlling the false discovery rate: a practical and powerful approach to multiple testing. Journal of the Royal Statistical Society. Series B (Methodological), 57, 289-300.	(DOI not available) http://www.jstor.org/stable/2346101
†Benjamini, Y., Krieger, A. & Yekutieli, D. (2006) Adaptive linear step-up procedures that control the false discovery rate. Biometrika, 93, 491-507.	http://dx.doi.org/10.1093/biomet/93.3.491
‡Benjamini, Y. & Hochberg, Y. (2000) On the adaptive control of the false discovery rate in multiple testing with independent statistics. Journal of Educational and Behavioral Statistics, 25, 60-83.	http://dx.doi.org/10.2307/1165312
